# Supplementary material for: Vibrio splendidus infection promotes circRNA-FGL1-regulated coelomocyte apoptosis via competitive binding to Myc with the deubiquitinase OTUB1 in Apostichopus japonicus
Source: PLoS Pathog. 2024 Aug 15;20(8):e1012463. doi: 10.1371/journal.ppat.1012463 (PMC11349225; doi:10.1371/journal.ppat.1012463)
Supplement: S1 Data — (XLSX) [file ppat.1012463.s014.xlsx]

## Sheet: Sheet1
RNA pull-down assay and mass spectrometry analysis to identify the common circ-FGL1-interacting proteins in coelomocytes and intestines.
Protein IDs	Majority protein IDs	Fasta headers	Number of proteins	Peptides	Unique peptides	Sequence coverage [%]	Unique sequence coverage [%]	Mol. weight [kDa]	Sequence length	Sequence lengths	Q-value	Score	Intensity	Proteins
MK309405	MK309405	sp|MK309405|	1	17	17	29.9	29.9	48.844	431	431	0	323.31	10500000000	MYC
MK309405	MK309405	sp|MK309405|	1	11	11	19.5	19.5	48.844	431	431	0	252.54	5772500000	MYC
A0A2G8LMR1	A0A2G8LMR1	tr|A0A2G8LMR1|A0A2G8LMR1_STIJA Nucleolar protein 6 OS=Stichopus japonicus OX=307972 GN=BSL78_01559 PE=3 SV=1	1	1	1	0.8	0.8	81.621	724	724	0	36.138	472770000	NOL6
A0A2G8LMR1	A0A2G8LMR1	tr|A0A2G8LMR1|A0A2G8LMR1_STIJA Nucleolar protein 6 OS=Stichopus japonicus OX=307972 GN=BSL78_01559 PE=3 SV=1	1	1	1	0.8	0.8	81.621	724	724	0	38.162	439870000	NOL6
A0A2G8KW30;A0A2G8JLX9	A0A2G8KW30;A0A2G8JLX9	tr|A0A2G8KW30|A0A2G8KW30_STIJA Structural maintenance of chromosomes protein OS=Stichopus japonicus OX=307972 GN=BSL78_10916 PE=3 SV=1;tr|A0A2G8JLX9|A0A2G8JLX9_STIJA Structural maintenance of chromosomes protein OS=Stichopus japonicus OX=307972 GN=BSL78_26	2	1	1	0.5	0.5	143.19	1259	1259;1295	0	8.7943	6843100	SMC
A0A2G8KW30;A0A2G8JLX9	A0A2G8KW30;A0A2G8JLX9	tr|A0A2G8KW30|A0A2G8KW30_STIJA Structural maintenance of chromosomes protein OS=Stichopus japonicus OX=307972 GN=BSL78_10916 PE=3 SV=1;tr|A0A2G8JLX9|A0A2G8JLX9_STIJA Structural maintenance of chromosomes protein OS=Stichopus japonicus OX=307972 GN=BSL78_26	2	1	1	0.5	0.5	143.19	1259	1259;1295	0	1.6659	0	SMC
